# Supplementary material for: Super-resolution expansion microscopy in plant roots
Source: Plant Cell. 2025 Jan 10;37(4):koaf006. doi: 10.1093/plcell/koaf006 (PMC11983393; doi:10.1093/plcell/koaf006)
Supplement: koaf006_Supplementary_Data [file koaf006_supplementary_data.zip]

Archive with 13 entries (13 files):
- TPC2024BR00212R1_Supplementary Video Legends_20241223.docx
- Gallei_Suppl_Movie_1.mov
- Gallei_Suppl_Movie_10.mov
- Gallei_Suppl_Movie_2.mov
- Gallei_Suppl_Movie_3.mov
- Gallei_Suppl_Movie_4.mov
- Gallei_Suppl_Movie_5.mov
- Gallei_Suppl_Movie_6.mov
- Gallei_Suppl_Movie_7.mov
- Gallei_Suppl_Movie_8.mov
- Gallei_Suppl_Movie_9.mov
- Gallei_TPC2024BR00212_Author_Revisions_Checklist_2.pdf
- TPC2024-BR-00212R1_Supplementary_Information.pdf
